# Supplementary material for: The ESCRT protein CHMP5 restricts bone formation by controlling endolysosome-mitochondrion-mediated cell senescence
Source: eLife. 2025 Jul 7;13:RP101984. doi: 10.7554/eLife.101984 (PMC12234009; doi:10.7554/eLife.101984)
Supplement: Figure 2—source data 2. [file elife-101984-fig2-data2.zip]

Archive with 5 entries (4 files):
- Figure 2-source data 2/
- Figure 2-source data 2/CHMP5.tiff
- __MACOSX/Figure 2-source data 2/._CHMP5.tiff
- Figure 2-source data 2/GAPDH.tiff
- __MACOSX/Figure 2-source data 2/._GAPDH.tiff
