# Supplementary material for: The ESCRT protein CHMP5 restricts bone formation by controlling endolysosome-mitochondrion-mediated cell senescence
Source: eLife. 2025 Jul 7;13:RP101984. doi: 10.7554/eLife.101984 (PMC12234009; doi:10.7554/eLife.101984)
Supplement: Figure 4—source data 2. [file elife-101984-fig4-data2.zip]

Archive with 7 entries (6 files):
- Figure 4-source data 2/
- Figure 4-source data 2/COL1A1.Tif
- __MACOSX/Figure 4-source data 2/._COL1A1.Tif
- Figure 4-source data 2/Commas blue.tif
- __MACOSX/Figure 4-source data 2/._Commas blue.tif
- Figure 4-source data 2/TAGLN.Tif
- __MACOSX/Figure 4-source data 2/._TAGLN.Tif
