# Supplementary material for: The ESCRT protein CHMP5 restricts bone formation by controlling endolysosome-mitochondrion-mediated cell senescence
Source: eLife. 2025 Jul 7;13:RP101984. doi: 10.7554/eLife.101984 (PMC12234009; doi:10.7554/eLife.101984)
Supplement: Figure 6—figure supplement 1—source data 2. [file elife-101984-fig6-figsupp1-data2.zip]

Archive with 7 entries (6 files):
- Figure 6-figure supplement 1-source data 2/
- Figure 6-figure supplement 1-source data 2/b-Actin.Tif
- __MACOSX/Figure 6-figure supplement 1-source data 2/._b-Actin.Tif
- Figure 6-figure supplement 1-source data 2/CHMP5.Tif
- __MACOSX/Figure 6-figure supplement 1-source data 2/._CHMP5.Tif
- Figure 6-figure supplement 1-source data 2/VPS4A.Tif
- __MACOSX/Figure 6-figure supplement 1-source data 2/._VPS4A.Tif
